# Supplementary material for: Separation of Palladium from Alkaline Cyanide Solutions through Microemulsion Extraction Using Imidazolium Ionic Liquids
Source: Int J Mol Sci. 2023 Jun 27;24(13):10709. doi: 10.3390/ijms241310709 (PMC10341638; doi:10.3390/ijms241310709)
Supplement: Supplementary file 1 [file ijms-24-10709-s001.zip]

Archive with 1 entries (1 files):
- ijms-2414030-supplementary.pdf
